# Supplementary material for: First Principle Surface Analysis of YF3 and Isostructural HoF3
Source: Materials (Basel). 2022 Sep 1;15(17):6048. doi: 10.3390/ma15176048 (PMC9457200; doi:10.3390/ma15176048)
Supplement: Supplementary file 1 [file materials-15-06048-s001.zip]

Archive with 1 entries (1 files):
- materials-1875190-supplementary.pdf
